# Supplementary material for: Growth monitoring and promotion service utilization and its associated factors among children less than two years in Ethiopia: A systematic review and meta-analysis
Source: PLoS One. 2024 Nov 19;19(11):e0311531. doi: 10.1371/journal.pone.0311531 (PMC11575828; doi:10.1371/journal.pone.0311531)
Supplement: S2 File — (XLSX) [file pone.0311531.s002.xlsx]

## Sheet: Pooled magnitude
Data Extracted from Seven(7) Included Studies
S/NO	Name of data extractors	Date of data extraction	Study Author	Region	Published Year	Study year	Study peroid	Participant	Design	Study setting	Methods employed	Sample size	Proportion(P)	LN of p	Se of P	LB of P	UB of P	Ln LB	Ln UB	SeLnP
1	Mulat Belay Simegn (MBS), Werkneh Melkie Tilahun (WMT), and Habtamu Geremew (HG)	2024-07-02	Yeshaneh et al	Amhara	2021	2020	Feb 2 to Apr 1, 2020	0-23 month child	Cross-sectional	Community based	Structured	572	38.9	3.66099	2.03844	34.9047	42.8953	3.55262	3.75876	0.78524
2	Mulat Belay Simegn (MBS), Werkneh Melkie Tilahun (WMT), and Habtamu Geremew (HG)	2024-07-02	Tufa et al	Oromia	2022	2021	Jun 25 to Jul 27, 2021	0-23 month child	Cross-sectional	Community based	Semi-structuered	372	25.2	3.22684	2.25102	20.788	29.612	3.03438	3.38818	0.91621
3	Mulat Belay Simegn (MBS), Werkneh Melkie Tilahun (WMT), and Habtamu Geremew (HG)	2024-07-02	Kiros et al	Afar	2023	2021	May to Jun, 2021	0-23 month child	Cross-sectional	Community based	Structured	416	15.9	2.76632	1.79287	12.386	19.414	2.51656	2.966	0.804105
4	Mulat Belay Simegn (MBS), Werkneh Melkie Tilahun (WMT), and Habtamu Geremew (HG)	2024-07-02	Girma et al	Oromia	2023	2018	July 15 to Aug 20, 2018	0-23 month child	Cross-sectional	Community based	Semi-structuered	1042	32.8	3.49043	1.45441	29.9494	35.6506	3.39951	3.57377	0.568579
5	Mulat Belay Simegn (MBS), Werkneh Melkie Tilahun (WMT), and Habtamu Geremew (HG)	2024-07-02	Feleke et al	SNNPR	2017	2015	Aug to Sep, 2015	0-23 month child	Cross-sectional	Community based	Structured	819	16.9	2.82731	1.30949	14.3334	19.4666	2.66259	2.9687	0.579185
6	Mulat Belay Simegn (MBS), Werkneh Melkie Tilahun (WMT), and Habtamu Geremew (HG)	2024-07-02	Endale et al	SNNPR	2022	2020	Feb 10 to Mar 8, 2020	0-23 month child	Cross-sectional	Community based	Structured	443	32.9	3.49347	2.23232	28.5246	37.2754	3.35077	3.61833	0.872379
7	Mulat Belay Simegn (MBS), Werkneh Melkie Tilahun (WMT), and Habtamu Geremew (HG)	2024-07-02	Dagne et al	Amhara	2021	2020	Mar 15 to Apr 15, 2020	0-23 month child	un-matched case-control	Community based	Structured	363	27.5	3.31419	2.34359	22.9066	32.0934	3.13142	3.46865	0.939543
	List of 76 articles excluded during study selection process
	Authors	Titles									Reason of exclusion	Investigators conducting study selection
8	Ashworth et al	Growth monitoring and promotion: review of evidence of impact									Review study	Mulat Belay Simegn (MBS), Werkneh Melkie Tilahun (WMT), and Habtamu Geremew (HG)
9	Bilal et al	Practices and challenges of growth monitoring and promotion in ethiopia: a qualitative study									Qualitative study	Mulat Belay Simegn (MBS), Werkneh Melkie Tilahun (WMT), and Habtamu Geremew (HG)
10	Zong et al	Establishing Postnatal Growth Monitoring Curves of Preterm Infants in China: Allowing for Continuous Use from 24 Weeks of Preterm Birth to 50 Weeks									Not Ethiopia	Mulat Belay Simegn (MBS), Werkneh Melkie Tilahun (WMT), and Habtamu Geremew (HG)
11	Daniel et al	Knowledge and attitude on growth monitoring and its associated factors among mothers/guardians of children less than two years in Areka town, southern Ethiopia, 2017									Different study participant	Mulat Belay Simegn (MBS), Werkneh Melkie Tilahun (WMT), and Habtamu Geremew (HG)
12	Debuo et al	Caregivers knowledge, attitude and practices on child growth monitoring and promotion activities in Lawra District, Upper West Region of Ghana									Different study participant	Mulat Belay Simegn (MBS), Werkneh Melkie Tilahun (WMT), and Habtamu Geremew (HG)
13	Desalegne et al	Assessment of Knowledge and Utilization of Growth Monitoring and Promotion for 0-23-month-old children in Butajira									Have no relevant information	Mulat Belay Simegn (MBS), Werkneh Melkie Tilahun (WMT), and Habtamu Geremew (HG)
14	Abiona et al	Perception, attitude and willingness of under-five children caregivers to growth monitoring in Ibadan South-West Local Government Area, Oyo State, Nigeria									Not Ethiopia	Mulat Belay Simegn (MBS), Werkneh Melkie Tilahun (WMT), and Habtamu Geremew (HG)
15	Faber et al	Acceptability of community-based growth monitoring in a rural village in South Africa									Not Ethiopia	Mulat Belay Simegn (MBS), Werkneh Melkie Tilahun (WMT), and Habtamu Geremew (HG)
16	Garner et al	Is routine growth monitoring effective? A systematic review of trials									Review study	Mulat Belay Simegn (MBS), Werkneh Melkie Tilahun (WMT), and Habtamu Geremew (HG)
17	Gyampoh et al	Child feeding knowledge and practices among women participating in growth monitoring and promotion in Accra, Ghana									Not Ethiopia	Mulat Belay Simegn (MBS), Werkneh Melkie Tilahun (WMT), and Habtamu Geremew (HG)
18	Liu et al	Growth monitoring and promotion (GMP) for children in low and middle income countries									Review study	Mulat Belay Simegn (MBS), Werkneh Melkie Tilahun (WMT), and Habtamu Geremew (HG)
19	Armstrong et al	The prevalence of obesity and undernutrition in Scottish children: growth monitoring within the Child Health Surveillance Programme									Different study participant	Mulat Belay Simegn (MBS), Werkneh Melkie Tilahun (WMT), and Habtamu Geremew (HG)
20	Mayhew et al	Improving nutrition in Afghanistan through a community-based growth monitoring and promotion programme: A pre–post evaluation in five districts									Not Ethiopia	Mulat Belay Simegn (MBS), Werkneh Melkie Tilahun (WMT), and Habtamu Geremew (HG)
21	Briend et al	Critical assessment of the use of growth monitoring for identifying high risk children in primary health care programmes									Different study participant	Mulat Belay Simegn (MBS), Werkneh Melkie Tilahun (WMT), and Habtamu Geremew (HG)
22	Singh et al	Learning from health system actor and caregiver experiences in Ghana and Nepal to strengthen growth monitoring and promotion									Not Ethiopia	Mulat Belay Simegn (MBS), Werkneh Melkie Tilahun (WMT), and Habtamu Geremew (HG)
23	Bukari et al	Effect of maternal growth monitoring knowledge on stunting, wasting and underweight among children 0-18 months in Tamale metropolis of Ghana									Not Ethiopia	Mulat Belay Simegn (MBS), Werkneh Melkie Tilahun (WMT), and Habtamu Geremew (HG)
24	Melkamu et al	Prevalence of growth monitoring practice and its associated factors at public health facilities of North Gondar zone, northwest Ethiopia: an institution-based mixed study									Different study participant	Mulat Belay Simegn (MBS), Werkneh Melkie Tilahun (WMT), and Habtamu Geremew (HG)
25	Mwari et al	Care giver deteminants of utilization of growth monitoring clinic among children aged 12-59 Months in urban Kiambu county, Kenya									Not Ethiopia	Mulat Belay Simegn (MBS), Werkneh Melkie Tilahun (WMT), and Habtamu Geremew (HG)
26	Ngirabega et al	Utilization of community based growth monitoring services by eligible children in rural Rwanda									Not Ethiopia	Mulat Belay Simegn (MBS), Werkneh Melkie Tilahun (WMT), and Habtamu Geremew (HG)
27	Nyabuti et al	Factors associated with the continuation of growth monitoring among children 10 to 59 months old in Nyamira County, Kenya									Not Ethiopia	Mulat Belay Simegn (MBS), Werkneh Melkie Tilahun (WMT), and Habtamu Geremew (HG)
28	Roberfroid et al	Do growth monitoring and promotion programs answer the performance criteria of a screening program? A critical analysis based on a systematic review									Review study	Mulat Belay Simegn (MBS), Werkneh Melkie Tilahun (WMT), and Habtamu Geremew (HG)
29	Sahanggamu et al	Information exposure and growth monitoring favour child nutrition in rural Indonesia									Not Ethiopia	Mulat Belay Simegn (MBS), Werkneh Melkie Tilahun (WMT), and Habtamu Geremew (HG)
30	Carsley et al	Examining growth monitoring practices for children in primary care									Have no relevant information	Mulat Belay Simegn (MBS), Werkneh Melkie Tilahun (WMT), and Habtamu Geremew (HG)
31	Seidu et al	Utilization of growth monitoring and promotion is highest among children aged 0–11 months: a survey among mother-child pairs from rural northern Ghana									Different study participant	Mulat Belay Simegn (MBS), Werkneh Melkie Tilahun (WMT), and Habtamu Geremew (HG)
32	Cooke et al	Postnatal Growth Monitoring in Preterm Infants									Different study participant	Mulat Belay Simegn (MBS), Werkneh Melkie Tilahun (WMT), and Habtamu Geremew (HG)
33	Tekle et al	Research Article Exploring Reasons for Low Attendance of Mothers to Growth Monitoring and Promotion Program at Loka Abaya District, Southern Ethiopia: Exploratory Qualitative Study									Qualitative study	Mulat Belay Simegn (MBS), Werkneh Melkie Tilahun (WMT), and Habtamu Geremew (HG)
34	Van Zadelhoff et al	Child growth monitoring: how is it done in a changing world									Have no relevant information	Mulat Belay Simegn (MBS), Werkneh Melkie Tilahun (WMT), and Habtamu Geremew (HG)
35	Davies et al	Infant growth monitoring									Different study participant	Mulat Belay Simegn (MBS), Werkneh Melkie Tilahun (WMT), and Habtamu Geremew (HG)
36	Tesfa et al	Growth Monitoring Practice and Associated Factors Among Health Professionals at Public Health Facilities of Bahir Dar Health Centers, Northwest Ethiopia, 2021									Different study participant	Mulat Belay Simegn (MBS), Werkneh Melkie Tilahun (WMT), and Habtamu Geremew (HG)
37	Duran et al	Suitability of growth standards for growth monitoring in children with genetic diseases									Have no relevant information	Mulat Belay Simegn (MBS), Werkneh Melkie Tilahun (WMT), and Habtamu Geremew (HG)
38	Thaventhiran et al	A Digital Health Solution for Child Growth Monitoring at Home: Testing the Accuracy of a Novel "GrowthMonitor" Smartphone Application to Detect Abnormal Height and Body Mass Indices									Not Ethiopia	Mulat Belay Simegn (MBS), Werkneh Melkie Tilahun (WMT), and Habtamu Geremew (HG)
39	Youssef et al	Utilization of growth monitoring to evaluate the effects of a teaching program given to mothers of infants about nutrition									Different study participant	Mulat Belay Simegn (MBS), Werkneh Melkie Tilahun (WMT), and Habtamu Geremew (HG)
40	Getabalew et al	Child growth monitoring and promotion practice and associated factors among health care workers at public health facilities in south Wollo Zone, Northeast Ethiopia: a facility-based cross-sectional study									Different study participant	Mulat Belay Simegn (MBS), Werkneh Melkie Tilahun (WMT), and Habtamu Geremew (HG)
41	Craig et al	Growth monitoring for short stature: update of a systematic review and economic model									Review study	Mulat Belay Simegn (MBS), Werkneh Melkie Tilahun (WMT), and Habtamu Geremew (HG)
42	Fenton et al	A systematic review and meta-analysis to revise the Fenton growth chart for preterm infants									Review study	Mulat Belay Simegn (MBS), Werkneh Melkie Tilahun (WMT), and Habtamu Geremew (HG)
43	Sachs et al	Weight monitoring of breastfed babies in the United Kingdom--interpreting, explaining and intervening									Not Ethiopia	Mulat Belay Simegn (MBS), Werkneh Melkie Tilahun (WMT), and Habtamu Geremew (HG)
44	Scherdel et al	Growth monitoring as an early detection tool: a systematic review									Review study	Mulat Belay Simegn (MBS), Werkneh Melkie Tilahun (WMT), and Habtamu Geremew (HG)
45	Taylor et al	The impact of growth monitoring and promotion on health indicators in children under five years of age in low‐and middle‐income countries									Different study participant	Mulat Belay Simegn (MBS), Werkneh Melkie Tilahun (WMT), and Habtamu Geremew (HG)
46	Ararsa et al	Prevalence of undernutrition and associated factors among children aged 6-23 months: a cross-sectional analysis from South-East Ethiopia									Different outcome	Mulat Belay Simegn (MBS), Werkneh Melkie Tilahun (WMT), and Habtamu Geremew (HG)
47	Endris et al	Barriers and facilitators to the implementation of nutrition interventions at primary health care units of Ethiopia: A consolidated framework for implementation research									Different outcome	Mulat Belay Simegn (MBS), Werkneh Melkie Tilahun (WMT), and Habtamu Geremew (HG)
48	van Gils et al	Body size measuring techniques enabling stress-free growth monitoring of extreme preterm infants inside incubators: A systematic review									Review study	Mulat Belay Simegn (MBS), Werkneh Melkie Tilahun (WMT), and Habtamu Geremew (HG)
49	Geletu et al	Provision of low-iron micronutrient powders on alternate days is associated with lower prevalence of anaemia, stunting, and improved motor milestone acquisition in the first year of life: A retrospective cohort study in rural Ethiopia									Different outcome	Mulat Belay Simegn (MBS), Werkneh Melkie Tilahun (WMT), and Habtamu Geremew (HG)
50	Hirvonen et al	Assessing Community Health Information Systems: Evidence from Child Health Records in Food Insecure Areas of the Ethiopian Highlands									Different outcome	Mulat Belay Simegn (MBS), Werkneh Melkie Tilahun (WMT), and Habtamu Geremew (HG)
51	Jemere et al	Unhealthy food consumption and its associated factors among infants and young children in Gondar city, northwest Ethiopia: a community based cross sectional study									Different outcome	Mulat Belay Simegn (MBS), Werkneh Melkie Tilahun (WMT), and Habtamu Geremew (HG)
52	Ekholuenetale et al	Measuring the Uptake of Growth Monitoring and Nutrition Promotion among under-5 Children: Findings from the Rwanda Population-Based Study									Different study participant	Mulat Belay Simegn (MBS), Werkneh Melkie Tilahun (WMT), and Habtamu Geremew (HG)
53	Kebede et al	Child growth monitoring and promotion practice and associated factors among health care workers at public health facilities in south Wollo Zone, Northeast Ethiopia: a facility-based cross-sectional study									Different study participant	Mulat Belay Simegn (MBS), Werkneh Melkie Tilahun (WMT), and Habtamu Geremew (HG)
54	van Dommelen et al	Growth monitoring to detect children with cystic fibrosis									Different outcome	Mulat Belay Simegn (MBS), Werkneh Melkie Tilahun (WMT), and Habtamu Geremew (HG)
55	Hossain et al	Protocol for a quasiexperimental study testing the effectiveness of strengthening growth monitoring and promotion in community clinics for improving the nutritional status of under-two children in rural Bangladesh									Protocol	Mulat Belay Simegn (MBS), Werkneh Melkie Tilahun (WMT), and Habtamu Geremew (HG)
56	Molla, A et al	Minimum acceptable diet and associated factors among infants and young children aged 6-23 months in Amhara region, Central Ethiopia: community-based cross-sectional study									Different outcome	Mulat Belay Simegn (MBS), Werkneh Melkie Tilahun (WMT), and Habtamu Geremew (HG)
57	Kaldenbach et al	Infant feeding, growth monitoring and the double burden of malnutrition among children aged 6 months and their mothers in KwaZulu-Natal, South Africa									Not Ethiopia	Mulat Belay Simegn (MBS), Werkneh Melkie Tilahun (WMT), and Habtamu Geremew (HG)
58	Tudehope et al	Growth monitoring of low birthweight infants: what references to use?									Different study participant	Mulat Belay Simegn (MBS), Werkneh Melkie Tilahun (WMT), and Habtamu Geremew (HG)
59	Mulatu et al	Dietary Diversity and Associated Factors among Children 6-23 Months Old in Ethiopia: Systematic Review and Meta-Analysis									Review study	Mulat Belay Simegn (MBS), Werkneh Melkie Tilahun (WMT), and Habtamu Geremew (HG)
60	Mansoor et al	Parent perceptions of routine growth monitoring: A scoping review									Review study	Mulat Belay Simegn (MBS), Werkneh Melkie Tilahun (WMT), and Habtamu Geremew (HG)
61	Reda et al	Time to initiate complementary feeding and associated factors among mothers with children aged 6-24 months in Tahtay Maichew district, northern Ethiopia									Different outcome	Mulat Belay Simegn (MBS), Werkneh Melkie Tilahun (WMT), and Habtamu Geremew (HG)
62	Seipelt et al	[Growth monitoring of preschool children]									Different study participant	Mulat Belay Simegn (MBS), Werkneh Melkie Tilahun (WMT), and Habtamu Geremew (HG)
63	Marume et al	Evaluation of the child growth monitoring programme in two Zimbabwean provinces									Not Ethiopia	Mulat Belay Simegn (MBS), Werkneh Melkie Tilahun (WMT), and Habtamu Geremew (HG)
64	Belew et al	Dietary diversity and meal frequency among infant and young children: a community based study									Different outcome	Mulat Belay Simegn (MBS), Werkneh Melkie Tilahun (WMT), and Habtamu Geremew (HG)
65	Sahu et al	Strengthening growth monitoring among under-5-year children to fight childhood undernutrition in India									Not Ethiopia	Mulat Belay Simegn (MBS), Werkneh Melkie Tilahun (WMT), and Habtamu Geremew (HG)
66	Worku et al	Sustainable under nutrition reduction program and dietary diversity among children's aged 6-23 months, Northwest Ethiopia: Comparative cross-sectional study									Different outcome	Mulat Belay Simegn (MBS), Werkneh Melkie Tilahun (WMT), and Habtamu Geremew (HG)
67	Saari et al	Systematic growth monitoring for the early detection of celiac disease in children									Different outcome	Mulat Belay Simegn (MBS), Werkneh Melkie Tilahun (WMT), and Habtamu Geremew (HG)
68	Woldie et al	Factors Associated with Anemia among Children Aged 6-23 Months Attending Growth Monitoring at Tsitsika Health Center, Wag-Himra Zone, Northeast Ethiopia									Different outcome	Mulat Belay Simegn (MBS), Werkneh Melkie Tilahun (WMT), and Habtamu Geremew (HG)
69	Tessema et al	Effect of enhanced nutrition services with community-based nutrition services on the diet quality of young children in Ethiopia									Different outcome	Mulat Belay Simegn (MBS), Werkneh Melkie Tilahun (WMT), and Habtamu Geremew (HG)
70	Panpanich et al	Growth monitoring in children									Not Ethiopia	Mulat Belay Simegn (MBS), Werkneh Melkie Tilahun (WMT), and Habtamu Geremew (HG)
71	Teklemuz et al	Utilization of growth monitoring and promotion services among children younger than 2 years in West Armachiho district, Northwest Ethiopia									Different study participant	Mulat Belay Simegn (MBS), Werkneh Melkie Tilahun (WMT), and Habtamu Geremew (HG)
72	Mwangome et al	Growth monitoring and mortality risk in low birthweight infants: a birth cohort study in Burkina Faso									Not Ethiopia	Mulat Belay Simegn (MBS), Werkneh Melkie Tilahun (WMT), and Habtamu Geremew (HG)
73	Tafese et al	Child undernutrition and associated factors among children 6-23 months old in largely food insecure areas of rural Ethiopia									Different outcome	Mulat Belay Simegn (MBS), Werkneh Melkie Tilahun (WMT), and Habtamu Geremew (HG)
74	Mphasha et al	Attitudes of Caregivers of Children under Five Years Regarding Growth Monitoring and Promotion in Polokwane, Limpopo Province									Different study participant	Mulat Belay Simegn (MBS), Werkneh Melkie Tilahun (WMT), and Habtamu Geremew (HG)
75	Belew et al	Functionality of nutrition steering and technical committees and quality of child growth monitoring program in northwest Ethiopia									Different outcome	Mulat Belay Simegn (MBS), Werkneh Melkie Tilahun (WMT), and Habtamu Geremew (HG)
76	Charlton et al	CharltonAn assessment of the effectiveness of growth monitoring and promotion practices in the Lusaka district of Zambia									Not Ethiopia	Mulat Belay Simegn (MBS), Werkneh Melkie Tilahun (WMT), and Habtamu Geremew (HG)
77	Muhammad et al	Practical contribution of women development army on growth monitoring and promotion service at Dembya and Gondar Zuria districts, Central Gondar Zone, North West Ethiopia: a community based mixed study									Different study participant	Mulat Belay Simegn (MBS), Werkneh Melkie Tilahun (WMT), and Habtamu Geremew (HG)
78	Nsiah-Asamoah et al	Gaps in knowledge levels of health workers on recommended child feeding practices and growth monitoring and promotion actions									Different study participant	Mulat Belay Simegn (MBS), Werkneh Melkie Tilahun (WMT), and Habtamu Geremew (HG)
79	Sulley et al	Growth monitoring and promotion practices among health workers may be suboptimal despite high knowledge scores									Different study participant	Mulat Belay Simegn (MBS), Werkneh Melkie Tilahun (WMT), and Habtamu Geremew (HG)
80	Tafese et al	Child undernutrition and associated factors among children 6-23 months old in largely food insecure areas of rural Ethiopia									Different outcome	Mulat Belay Simegn (MBS), Werkneh Melkie Tilahun (WMT), and Habtamu Geremew (HG)
81	Moyo et al	Growth Monitoring and Promotion Index Development: A Novel Approach									Not Ethiopia	Mulat Belay Simegn (MBS), Werkneh Melkie Tilahun (WMT), and Habtamu Geremew (HG)
82	YENIEW et al	UTILIZATION OF GROWTH MONITORING AND PROMOTION SERVICE BY MOTHERS OF CHILDREN 0-23 MONTHS OLD IN YILMANA DENISA WOREDA, AMHARA, ETHIOPIA, 2018									No full text	Mulat Belay Simegn (MBS), Werkneh Melkie Tilahun (WMT), and Habtamu Geremew (HG)
83	Nyang'echi et al	Effects of Mobile Health Technologies on Uptake of Routine Growth Monitoring among Caregivers of Children Aged 9 to 18 Months in Kenya									Not Ethiopia	Mulat Belay Simegn (MBS), Werkneh Melkie Tilahun (WMT), and Habtamu Geremew (HG)

## Sheet: 0-11 month
Study	Region	YEAR	Study year	Study peroid	Participant	Design	Study setting	Methods employed	Sampne size	Proportion(P)	Ln of P	Se of P	LB of P	UB of P	OR	LB	UB	LN OR	LN LB	LN UB	SE LN OR	SE OR
Yeshaneh et al	Amhara	2021	2020	Feb 2 to Apr 1, 2020	0-23 month child	C.Cross-sectional	Community based	Structured	572	38.9	3.66099	2.03844	34.9047	42.8953	4.98	2.75	8.37	1.60543	1.0116	2.12465	1.19736	1.19736
Tufa, et al	Oromia	2022	2021	Jun 25 to Jul 27, 2021	mothers	C.Cross-sectional	Community based	Semi-structuered	372	25.2	3.22684	2.25102	20.788	29.612	1.58	20.24	29.33	0.457425	3.00766	3.37861	1.52279	1.52279
Kiros et al	Afar	2023	2021	May to Jun, 2021	0-23 month child	C.Cross-sectional	Community based	Structured	416	15.9	2.76632	1.79287	12.386	19.414							0	0
Girma et al	Oromia	2023	2018	July 15 to Aug 20, 2018	0-23 month child	C.Cross-sectional	Community based	Semi-structuered	1042	32.8	3.49043	1.45441	29.9494	35.6506	3.59	2.42	5.31	1.27815	0.883768	1.66959	0.85863	0.85863
Feleke et al	SNNPR	2017	2015	Aug to Sep, 2015	0-23 month child	C. Cross-sectional	Community based	Structured	819	16.9	2.82731	1.30949	14.3334	19.4666								0
Endale et al	SNNPR	2022	2020	Feb 10 to Mar 8, 2020	0-23 month child	C.Cross-sectional	Community based	Structured	443	32.9	3.49347	2.23232	28.5246	37.2754								0
Dagne et al	Amhara	2021	2020	Mar 15 to Apr 15, 2020	0-23 month child	C.un-matched case-control	Community based	Structured	363	27.5	3.31419	2.34359	22.9066	32.0934								0

## Sheet: 12-17 month
Study	Region	YEAR	Study year	Study peroid	Participant	Design	Study setting	Methods employed	Sampne size	Proportion(P)	Ln of P	Se of P	LB of P	UB of P	OR	LB	UB	LN OR	LN LB	LN UB	SE LN OR	SE OR
Yeshaneh et al	Amhara	2021	2020	Feb 2 to Apr 1, 2020	0-23 month child	C.Cross-sectional	Community based	Structured	572	38.9	3.66099	2.03844	34.9047	42.8953
Tufa, et al	Oromia	2022	2021	Jun 25 to Jul 27, 2021	mothers	C.Cross-sectional	Community based	Semi-structuered	372	25.2	3.22684	2.25102	20.788	29.612
Kiros et al	Afar	2023	2021	May to Jun, 2021	0-23 month child	C.Cross-sectional	Community based	Structured	416	15.9	2.76632	1.79287	12.386	19.414
Girma et al	Oromia	2023	2018	July 15 to Aug 20, 2018	0-23 month child	C.Cross-sectional	Community based	Semi-structuered	1042	32.8	3.49043	1.45441	29.9494	35.6506
Feleke et al	SNNPR	2017	2015	Aug to Sep, 2015	0-23 month child	C. Cross-sectional	Community based	Structured	819	16.9	2.82731	1.30949	14.3334	19.4666	4.03	2.16	7.51	1.39377	0.770108	2.01624	1.16824	1.16824
Endale et al	SNNPR	2022	2020	Feb 10 to Mar 8, 2020	0-23 month child	C.Cross-sectional	Community based	Structured	443	32.9	3.49347	2.23232	28.5246	37.2754							0	0
Dagne et al	Amhara	2021	2020	Mar 15 to Apr 15, 2020	0-23 month child	C.un-matched case-control	Community based	Structured	363	27.5	3.31419	2.34359	22.9066	32.0934	3.45	1.26	9.41	1.23837	0.231112	2.24177	1.4419	1.4419

## Sheet: 18-23 month
Study	Region	YEAR	Study year	Study peroid	Participant	Design	Study setting	Methods employed	Sampne size	Proportion(P)	Ln of P	Se of P	LB of P	UB of P	OR	LB	UB	LN OR	LN LB	LN UB	SE LN OR	SE OR
Yeshaneh et al	Amhara	2021	2020	Feb 2 to Apr 1, 2020	0-23 month child	C.Cross-sectional	Community based	Structured	572	38.9	3.66099	2.03844	34.9047	42.8953
Tufa, et al	Oromia	2022	2021	Jun 25 to Jul 27, 2021	mothers	C.Cross-sectional	Community based	Semi-structuered	372	25.2	3.22684	2.25102	20.788	29.612
Kiros et al	Afar	2023	2021	May to Jun, 2021	0-23 month child	C.Cross-sectional	Community based	Structured	416	15.9	2.76632	1.79287	12.386	19.414
Girma et al	Oromia	2023	2018	July 15 to Aug 20, 2018	0-23 month child	C.Cross-sectional	Community based	Semi-structuered	1042	32.8	3.49043	1.45441	29.9494	35.6506
Feleke et al	SNNPR	2017	2015	Aug to Sep, 2015	0-23 month child	C. Cross-sectional	Community based	Structured	819	16.9	2.82731	1.30949	14.3334	19.4666	3.08	1.7	5.57	1.12493	0.530628	1.7174	0.993602	0.993602
Endale et al	SNNPR	2022	2020	Feb 10 to Mar 8, 2020	0-23 month child	C.Cross-sectional	Community based	Structured	443	32.9	3.49347	2.23232	28.5246	37.2754								0
Dagne et al	Amhara	2021	2020	Mar 15 to Apr 15, 2020	0-23 month child	C.un-matched case-control	Community based	Structured	363	27.5	3.31419	2.34359	22.9066	32.0934	4.38	1.53	12.49	1.47705	0.425268	2.52493	1.6721	1.6721

## Sheet: knowledge
Study	Region	YEAR	Study year	Study peroid	Participant	Design	Study setting	Methods employed	Sampne size	Proportion(P)	Ln of P	Se of P	LB of P	UB of P	OR	LB	UB	LN OR	LN LB	LN UB	SE LN OR	SE OR
Yeshaneh et al	Amhara	2021	2020	Feb 2 to Apr 1, 2020	0-23 month child	C.Cross-sectional	Community based	Structured	572	38.9	3.66099	2.03844	34.9047	42.8953	2.9	1.23	6.94	3.75876	0.207014	1.9373	1.20691	1.20691
Tufa, et al	Oromia	2022	2021	Jun 25 to Jul 27, 2021	mothers	C.Cross-sectional	Community based	Semi-structuered	372	25.2	3.22684	2.25102	20.788	29.612							0	0
Kiros et al	Afar	2023	2021	May to Jun, 2021	0-23 month child	C.Cross-sectional	Community based	Structured	416	15.9	2.76632	1.79287	12.386	19.414							0	0
Girma et al	Oromia	2023	2018	July 15 to Aug 20, 2018	0-23 month child	C.Cross-sectional	Community based	Semi-structuered	1042	32.8	3.49043	1.45441	29.9494	35.6506							0	0
Feleke et al	SNNPR	2017	2015	Aug to Sep, 2015	0-23 month child	C. Cross-sectional	Community based	Structured	819	16.9	2.82731	1.30949	14.3334	19.4666							0	0
Endale et al	SNNPR	2022	2020	Feb 10 to Mar 8, 2020	0-23 month child	C.Cross-sectional	Community based	Structured	443	32.9	3.49347	2.23232	28.5246	37.2754	3.45	2.13	5.92	3.61833	0.756122	1.77834	0.983279	0.983279
Dagne et al	Amhara	2021	2020	Mar 15 to Apr 15, 2020	0-23 month child	C.un-matched case-control	Community based	Structured	363	27.5	3.31419	2.34359	22.9066	32.0934	2.42	1.23	4.75	3.46865	0.207014	1.55814	0.947607	0.947607

## Sheet: Attitude
Study	Region	YEAR	Study year	Study peroid	Participant	Design	Study setting	Methods employed	Sampne size	Proportion(P)	Ln of P	Se of P	LB of P	UB of P	OR	LB	UB	LN OR	LN LB	LN UB	SE LN OR	SE OR
Yeshaneh et al	Amhara	2021	2020	Feb 2 to Apr 1, 2020	0-23 month child	C.Cross-sectional	Community based	Structured	572	38.9	3.66099	2.03844	34.9047	42.8953
Tufa, et al	Oromia	2022	2021	Jun 25 to Jul 27, 2021	mothers	C.Cross-sectional	Community based	Semi-structuered	372	25.2	3.22684	2.25102	20.788	29.612
Kiros et al	Afar	2023	2021	May to Jun, 2021	0-23 month child	C.Cross-sectional	Community based	Structured	416	15.9	2.76632	1.79287	12.386	19.414
Girma et al	Oromia	2023	2018	July 15 to Aug 20, 2018	0-23 month child	C.Cross-sectional	Community based	Semi-structuered	1042	32.8	3.49043	1.45441	29.9494	35.6506
Feleke et al	SNNPR	2017	2015	Aug to Sep, 2015	0-23 month child	C. Cross-sectional	Community based	Structured	819	16.9	2.82731	1.30949	14.3334	19.4666
Endale et al	SNNPR	2022	2020	Feb 10 to Mar 8, 2020	0-23 month child	C.Cross-sectional	Community based	Structured	443	32.9	3.49347	2.23232	28.5246	37.2754	1.22	0.97	1.88	3.61833	-0.0304592	0.631272	0.481812	0.481812
Dagne et al	Amhara	2021	2020	Mar 15 to Apr 15, 2020	0-23 month child	C.un-matched case-control	Community based	Structured	363	27.5	3.31419	2.34359	22.9066	32.0934	2.45	1.2	4.98	3.46865	0.182322	1.60543	0.981981	0.981981

## Sheet: Distance
Study	Region	YEAR	Study year	Study peroid	Participant	Design	Study setting	Methods employed	Sampne size	Proportion(P)	LN of p	Se of P	LB of P	UB of P	OR	LB	UB	LN OR	LN LB	LN UB	SE LN OR	SE OR
Yeshaneh et al	Amhara	2021	2020	Feb 2 to Apr 1, 2020	0-23 month child	C.Cross-sectional	Community based	Structured	572	38.9	3.66099	2.03844	34.9047	42.8953	3.2	1.59	6.31	1.16315	0.463734	1.84214	0.592987	1.09731
Tufa, et al	Oromia	2022	2021	Jun 25 to Jul 27, 2021	mothers	C.Cross-sectional	Community based	Semi-structuered	372	25.2	3.22684	2.25102	20.788	29.612	2.23	2.06	7.35	0.802002	0.722706	1.9947	0.569639	1.16168
Kiros et al	Afar	2023	2021	May to Jun, 2021	0-23 month child	C.Cross-sectional	Community based	Structured	416	15.9	2.76632	1.79287	12.386	19.414							0	0
Girma et al	Oromia	2023	2018	July 15 to Aug 20, 2018	0-23 month child	C.Cross-sectional	Community based	Semi-structuered	1042	32.8	3.49043	1.45441	29.9494	35.6506							0	0
Feleke et al	SNNPR	2017	2015	Aug to Sep, 2015	0-23 month child	C. Cross-sectional	Community based	Structured	819	16.9	2.82731	1.30949	14.3334	19.4666							0	0
Endale et al	SNNPR	2022	2020	Feb 10 to Mar 8, 2020	0-23 month child	C.Cross-sectional	Community based	Structured	443	32.9	3.49347	2.23232	28.5246	37.2754							0	0
Dagne et al	Amhara	2021	2020	Mar 15 to Apr 15, 2020	0-23 month child	C.un-matched case-control	Community based	Structured	363	27.5	3.31419	2.34359	22.9066	32.0934	4.58	1.99	10.28	1.5217	0.688135	2.3302	0.64722	1.45423

## Sheet: PNC
Study	Region	YEAR	Study year	Study peroid	Participant	Design	Study setting	Methods employed	Sampne size	Proportion(P)	Ln of P	Se of P	LB of P	UB of P	OR	LB	UB	LN OR	LN LB	LN UB	SE OR	SE LN OR
Yeshaneh et al	Amhara	2021	2020	Feb 2 to Apr 1, 2020	0-23 month child	C.Cross-sectional	Community based	Structured	572	38.9	3.66099	2.03844	34.9047	42.8953
Tufa, et al	Oromia	2022	2021	Jun 25 to Jul 27, 2021	mothers	C.Cross-sectional	Community based	Semi-structuered	372	25.2	3.22684	2.25102	20.788	29.612	1.72	1.66	6.47	0.542324	0.506818	1.86718	1.10772	0.589093
Kiros et al	Afar	2023	2021	May to Jun, 2021	0-23 month child	C.Cross-sectional	Community based	Structured	416	15.9	2.76632	1.79287	12.386	19.414	8.09	3.19	20.5	2.09063	1.16002	3.02042	2.10138	0.688907
Girma et al	Oromia	2023	2018	July 15 to Aug 20, 2018	0-23 month child	C.Cross-sectional	Community based	Semi-structuered	1042	32.8	3.49043	1.45441	29.9494	35.6506	1.54	1.03	2.31	0.431782	0.0295588	0.837248	0.571429	0.45392
Feleke et al	SNNPR	2017	2015	Aug to Sep, 2015	0-23 month child	C. Cross-sectional	Community based	Structured	819	16.9	2.82731	1.30949	14.3334	19.4666	2.69	1.8	3.98	0.989541	0.587787	1.38128	0.745736	0.449914
Endale et al	SNNPR	2022	2020	Feb 10 to Mar 8, 2020	0-23 month child	C.Cross-sectional	Community based	Structured	443	32.9	3.49347	2.23232	28.5246	37.2754							0	0
Dagne et al	Amhara	2021	2020	Mar 15 to Apr 15, 2020	0-23 month child	C.un-matched case-control	Community based	Structured	363	27.5	3.31419	2.34359	22.9066	32.0934	4.2	2.44	7.26	1.43508	0.891998	1.98238	1.10887	0.527407

## Sheet: Family health card
Study	Region	YEAR	Study year	Study peroid	Participant	Design	Study setting	Methods employed	Sampne size	Proportion(P)	Ln of P	Se of P	LB of P	UB of P	OR	LB	UB	LN OR	LN LB	LN UB	SE LN OR	SE OR
Yeshaneh et al	Amhara	2021	2020	Feb 2 to Apr 1, 2020	0-23 month child	C.Cross-sectional	Community based	Structured	572	38.9	3.66099	2.03844	34.9047	42.8953
Tufa, et al	Oromia	2022	2021	Jun 25 to Jul 27, 2021	mothers	C.Cross-sectional	Community based	Semi-structuered	372	25.2	3.22684	2.25102	20.788	29.612	2.09	1.38	5.34	0.737164	0.322083	1.67523	0.587528	1.00509
Kiros et al	Afar	2023	2021	May to Jun, 2021	0-23 month child	C.Cross-sectional	Community based	Structured	416	15.9	2.76632	1.79287	12.386	19.414							0	0
Girma et al	Oromia	2023	2018	July 15 to Aug 20, 2018	0-23 month child	C.Cross-sectional	Community based	Semi-structuered	1042	32.8	3.49043	1.45441	29.9494	35.6506	2.65	1.77	3.96	0.97456	0.57098	1.37624	0.453238	0.747445
Feleke et al	SNNPR	2017	2015	Aug to Sep, 2015	0-23 month child	C. Cross-sectional	Community based	Structured	819	16.9	2.82731	1.30949	14.3334	19.4666	2.14	1.44	3.19	0.760806	0.364643	1.16002	0.450447	0.668153
Endale et al	SNNPR	2022	2020	Feb 10 to Mar 8, 2020	0-23 month child	C.Cross-sectional	Community based	Structured	443	32.9	3.49347	2.23232	28.5246	37.2754
Dagne et al	Amhara	2021	2020	Mar 15 to Apr 15, 2020	0-23 month child	C.un-matched case-control	Community based	Structured	363	27.5	3.31419	2.34359	22.9066	32.0934

## Sheet: Couseling
Study	Region	YEAR	Study year	Study peroid	Participant	Design	Study setting	Methods employed	Sampne size	Proportion(P)	Ln of P	Se of P	LB of P	UB of P	OR	LB	UB	LN OR	LN LB	LN UB	SE LN OR	SE OR
Yeshaneh et al	Amhara	2021	2020	Feb 2 to Apr 1, 2020	0-23 month child	C.Cross-sectional	Community based	Structured	572	38.9	3.66099	2.03844	34.9047	42.8953
Tufa, et al	Oromia	2022	2021	Jun 25 to Jul 27, 2021	mothers	C.Cross-sectional	Community based	Semi-structuered	372	25.2	3.22684	2.25102	20.788	29.612
Kiros et al	Afar	2023	2021	May to Jun, 2021	0-23 month child	C.Cross-sectional	Community based	Structured	416	15.9	2.76632	1.79287	12.386	19.414
Girma et al	Oromia	2023	2018	July 15 to Aug 20, 2018	0-23 month child	C.Cross-sectional	Community based	Semi-structuered	1042	32.8	3.49043	1.45441	29.9494	35.6506	3.29	2.23	4.83	1.19089	0.802002	1.57485	0.444021	0.814411
Feleke et al	SNNPR	2017	2015	Aug to Sep, 2015	0-23 month child	C. Cross-sectional	Community based	Structured	819	16.9	2.82731	1.30949	14.3334	19.4666							0	0
Endale et al	SNNPR	2022	2020	Feb 10 to Mar 8, 2020	0-23 month child	C.Cross-sectional	Community based	Structured	443	32.9	3.49347	2.23232	28.5246	37.2754	2.8	2.16	4.67	1.02962	0.770108	1.54116	0.443505	0.800191
Dagne et al	Amhara	2021	2020	Mar 15 to Apr 15, 2020	0-23 month child	C.un-matched case-control	Community based	Structured	363	27.5	3.31419	2.34359	22.9066	32.0934	2.34	1.19	4.56	0.850151	0.173953	1.51732	0.585403	0.927197

[truncated: 4 more sheets: Wealth index, ANC, Mothe education, Paternal education]
